# Supplementary material for: Newly Diagnosed Type 2 Diabetes Care between Family Physicians, Endocrinologists, and Other Internists in Taiwan: A Retrospective Population-Based Cohort Study
Source: J Pers Med. 2022 Mar 14;12(3):461. doi: 10.3390/jpm12030461 (PMC8955527; doi:10.3390/jpm12030461)
Supplement: Supplementary file 1 [file jpm-12-00461-s001.zip]

Archive with 1 entries (1 files):
- jpm-supplementary file.pdf
